# Supplementary material for: Cimetidine Does Not Inhibit 5-Aminolevulinic Acid Synthase or Heme Oxygenase Activity: Implications for Treatment of Acute Intermittent Porphyria and Erythropoietic Protoporphyria
Source: Biomolecules. 2023 Dec 24;14(1):27. doi: 10.3390/biom14010027 (PMC10813085; doi:10.3390/biom14010027)
Supplement: Supplementary file 1 [file biomolecules-14-00027-s001.zip]

Archive with 1 entries (1 files):
- biomolecules-2757075-supplementary.pdf
